# Supplementary material for: Protein Composition of Circulating Extracellular Vesicles Immediately Changed by Particular Short Time of High-Intensity Interval Training Exercise
Source: Front Physiol. 2021 Jul 1;12:693007. doi: 10.3389/fphys.2021.693007 (PMC8280769; doi:10.3389/fphys.2021.693007)
Supplement: Supplementary Table 2 — The list of proteins. [file Table_2.XLSX]

## Sheet: Sheet1
Supplementary Table 2. The list of proteins
Identified protein	Accession Number	Alternate ID
Fibronectin	FINC_HUMAN	FN1
von Willebrand factor	VWF_HUMAN	VWF
Complement factor H	CFAH_HUMAN	CFH
Haptoglobin	HPT_HUMAN	HP
Serotransferrin	TRFE_HUMAN	TF
Multimerin-1	MMRN1_HUMAN	MMRN1
Fibrinogen alpha chain	FIBA_HUMAN	FGA
Fibrinogen beta chain	FIBB_HUMAN	FGB
Fibrinogen gamma chain	FIBG_HUMAN	FGG
Immunoglobulin heavy constant gamma 4	IGHG4_HUMAN	IGHG4
Peroxiredoxin-2	PRDX2_HUMAN	PRDX2
Catalase	CATA_HUMAN	CAT
Cofilin-1	COF1_HUMAN	CFL1
Histidine-rich glycoprotein	HRG_HUMAN	HRG
Cholinesterase	CHLE_HUMAN	BCHE
Alpha-2-antiplasmin	A2AP_HUMAN	SERPINF2
Immunoglobulin heavy variable 1-69	HV169_HUMAN	IGHV1-69
Carbonic anhydrase 1	CAH1_HUMAN	CA1
Spectrin beta chain, erythrocytic	SPTB1_HUMAN	SPTB
Tetraspanin-9	TSN9_HUMAN	TSPAN9
